# Supplementary material for: Anaerobutyricum soehngenii Reduces Hepatic Lipogenic Pathways and Increases Intestinal Gluconeogenic Gene Expression in Metabolic-Dysfunction-Associated Steatotic Liver Disease (MASLD) Mice
Source: Int J Mol Sci. 2024 Mar 20;25(6):3481. doi: 10.3390/ijms25063481 (PMC10970496; doi:10.3390/ijms25063481)
Supplement: Supplementary file 1 [file ijms-25-03481-s001.zip]

Archive with 1 entries (1 files):
- ijms-2901660-supplementary.pdf
